# Supplementary material for: The human AAA-ATPase VPS4A isoform and its co-factor VTA1 have a unique function in regulating mammalian cytokinesis abscission
Source: PLoS Biol. 2024 Apr 30;22(4):e3002327. doi: 10.1371/journal.pbio.3002327 (PMC11086821; doi:10.1371/journal.pbio.3002327)
Supplement: S1 Data — (XLSX) [file pbio.3002327.s008.xlsx]

## Sheet: Fig 1B
			Percentage of cell that completed abscission at the indicated time
WT (63 cells)	Time (minutes)		TIME	WT	VPS4A KO	VPS4B KO
Exp 1	56		0	0	0	0
	63		7	0	0	0
	70		14	0	0	0
	63		21	0	0	0
	91		28	0	0	0
	no cut		35	1.5873	0	0
	no cut		42	1.5873	0	0
	100		49	1.5873	0	0
Exp 2	60		56	14.2857	0	3.33333
	89		63	26.9841	0	6.66667
	98		70	39.6825	0	10
	100		77	47.619	0	20
	147		84	58.7302	0	33.3333
Exp 3	35		91	68.254	0	36.6667
	105		98	76.1905	8	40
	105		105	82.5397	8	46.6667
	70		112	88.8889	12	50
	91		119	88.8889	12	53.3333
	84		126	88.8889	24	60
Exp 4	105		133	90.4762	24	66.6667
	112		140	90.4762	32	70
	70		147	92.0635	48	76.6667
	70		154	92.0635	52	76.6667
	91		161	92.0635	56	76.6667
	no cut		168	92.0635	56	76.6667
	61		175	92.0635	60	76.6667
Exp 5	110		182	93.6508	64	76.6667
	112		189	93.6508	64	76.6667
	112		196	93.6508	64	76.6667
	60		203	93.6508	72	76.6667
	77		210	93.6508	72	76.6667
	84		217	93.6508	72	76.6667
	91		224	93.6508	72	80
Exp 6	56		231	93.6508	72	80
	56		238	93.6508	72	80
	80		245	93.6508	72	80
	84		252	93.6508	72	80
	63		259	93.6508	72	80
	98		266	93.6508	72	80
	77		273	93.6508	72	80
Exp 7	182		280	93.6508	72	80
	77		287	93.6508	72	80
	84		294	93.6508	76	80
	63
	63
	61
	91
Exp 8	63
	98
	70
	70
	56
Exp 9	84
	91
	87
	70
	no cut
	63
Exp 10	113
	126
	63
	70
	77
VPS4A KO (25 cells)
Exp 1	126
	112
	147
	140
	147
	no cut
	no cut
	no cut
	no cut
Exp 2	175
	147
	294
	97
	203
	138
	203
	no cut
	no cut
	182
Exp 3	154
	126
	126
	98
	161
	147
VPS4B KO (30 cells)
Exp 1	147
	no cut
Exp 2	no cut
	no cut
	140
	70
	56
	77
Exp 3	105
	112
	no cut
	84
	224
	98
	77
	119
Exp 4	84
	91
	84
	84
	63
	105
	147
	77
	133
	no cut
	no cut
	133
	126
	126

## Sheet: Fig 1D
WT (63 cells)	Time (minutes)		Percentage of cell that completed abscission at the indicated time
Exp 1	56			WT	VPS4A KO	VPS4A KO- VPS4A	VPS4A KO-VPS4B
	63		0	0	0	0	0
	70		7	0	0	0	0
	63		14	0	0	0	0
	91		21	0	0	0	0
	no cut		28	0	0	0	0
	no cut		35	1.5873	0	0	0
	100		42	1.5873	0	0	0
Exp 2	60		49	1.5873	0	5.88235	0
	89		56	14.2857	0	5.88235	5.88235
	98		63	26.9841	0	11.7647	11.7647
	100		70	39.6825	0	29.4118	11.7647
	147		77	47.619	0	41.1765	17.6471
Exp 3	35		84	58.7302	0	47.0588	23.5294
	105		91	68.254	0	58.8235	41.1765
	105		98	76.1905	8	70.5882	41.1765
	70		105	82.5397	8	70.5882	47.0588
	91		112	88.8889	12	70.5882	52.9412
	84		119	88.8889	12	76.4706	52.9412
Exp 4	105		126	88.8889	24	76.4706	64.7059
	112		133	90.4762	24	82.3529	64.7059
	70		140	90.4762	32	82.3529	70.5882
	70		147	92.0635	48	82.3529	76.4706
	91		154	92.0635	52	82.3529	76.4706
	no cut		161	92.0635	56	82.3529	76.4706
	61		168	92.0635	56	82.3529	76.4706
Exp 5	110		175	92.0635	60	82.3529	76.4706
	112		182	93.6508	64	82.3529	76.4706
	112		189	93.6508	64	82.3529	76.4706
	60		196	93.6508	64	82.3529	76.4706
	77		203	93.6508	72	82.3529	76.4706
	84		210	93.6508	72	82.3529	76.4706
	91		217	93.6508	72	82.3529	76.4706
Exp 6	56		224	93.6508	72	82.3529	76.4706
	56		231	93.6508	72	82.3529	76.4706
	80		238	93.6508	72	82.3529	76.4706
	84		245	93.6508	72	82.3529	76.4706
	63		252	93.6508	72	82.3529	76.4706
	98		259	93.6508	72	82.3529	76.4706
	77		266	93.6508	72	82.3529	76.4706
Exp 7	182		273	93.6508	72	82.3529	76.4706
	77		280	93.6508	72	82.3529	76.4706
	84		287	93.6508	72	82.3529	76.4706
	63		294	93.6508	76	82.3529	76.4706
	63
	61
	91
Exp 8	63
	98
	70
	70
	56
Exp 9	84
	91
	87
	70
	no cut
	63
Exp 10	113
	126
	63
	70
	77
VPS4A KO (25 cells)
Exp 1	126
	112
	147
	140
	147
	no cut
	no cut
	no cut
	no cut
Exp 2	175
	147
	294
	97
	203
	138
	203
	no cut
	no cut
	182
Exp 3	154
	126
	126
	98
	161
	147
VPS4A KO + VPS4A (17 cells)
Exp 1	77
	63
	132
	49
	91
	70
	70
	77
	70
	no cut
Exp 2	84
	98
	119
	no cut
Exp 3	91
	no cut
	98
VPS4A KO + VPS4B (17 cells)
Exp 1	no cut
	77
	63
Exp 2	91
	112
	no cut
	147
Exp 3	140
	no cut
	83
Exp 4	91
Exp 5	126
	105
	126
	no cut
	91
	56

## Sheet: Fig 3D
			Percentage of cell that completed abscission at the indicated time
WT (63 cells)	Time (minutes)			WT	VPS4A KO	VPS4A KO-VPS4 L145D
Exp 1	56		0	0	0	0
	63		7	0	0	0
	70		14	0	0	0
	63		21	0	0	0
	91		28	0	0	0
	no cut		35	1.5873	0	0
	no cut		42	1.5873	0	0
	100		49	1.5873	0	0
Exp 2	60		56	14.2857	0	0
	89		63	26.9841	0	0
	98		70	39.6825	0	0
	100		77	47.619	0	0
	147		84	58.7302	0	0
Exp 3	35		91	68.254	0	4.34783
	105		98	76.1905	8	8.69565
	105		105	82.5397	8	26.087
	70		112	88.8889	12	26.087
	91		119	88.8889	12	34.7826
	84		126	88.8889	24	39.1304
Exp 4	105		133	90.4762	24	47.8261
	112		140	90.4762	32	56.5217
	70		147	92.0635	48	60.8696
	70		154	92.0635	52	65.2174
	91		161	92.0635	56	69.5652
	no cut		168	92.0635	56	69.5652
	61		175	92.0635	60	69.5652
Exp 5	110		182	93.6508	64	82.6087
	112		189	93.6508	64	86.9565
	112		196	93.6508	64	91.3043
	60		203	93.6508	72	91.3043
	77		210	93.6508	72	91.3043
	84		217	93.6508	72	91.3043
	91		224	93.6508	72	91.3043
Exp 6	56		231	93.6508	72	91.3043
	56		238	93.6508	72	91.3043
	80		245	93.6508	72	91.3043
	84		252	93.6508	72	91.3043
	63		259	93.6508	72	91.3043
	98		266	93.6508	72	91.3043
	77		273	93.6508	72	91.3043
Exp 7	182		280	93.6508	72	91.3043
	77		287	93.6508	72	91.3043
	84		294	93.6508	76	91.3043
	63
	63
	61
	91
Exp 8	63
	98
	70
	70
	56
Exp 9	84
	91
	87
	70
	no cut
	63
Exp 10	113
	126
	63
	70
	77
VPS4A KO (25 cells)
Exp 1	126
	112
	147
	140
	147
	no cut
	no cut
	no cut
	no cut
Exp 2	175
	147
	294
	97
	203
	138
	203
	no cut
	no cut
	182
Exp 3	154
	126
	126
	98
	161
	147
VPS4A L145D (23 cells)
Exp1	133
Exp 2	154
	126
	118
	139
	188
	104
	132
	118
	97
	90
Exp 3	180
	105
	181
	145
	no cut
	180
Exp 4	160
	139
	104
	104
	193
	no cut

## Sheet: Fig 4B
			Percentage of cell that completed abscission at the indicated time
WT (63 cells)	Time (minutes)			WT	VTA1 KO	VTA1 KO-VTA1
Exp 1	56		0	0	0	0
	63		7	0	0	0
	70		14	0	0	0
	63		21	0	0	0
	91		28	0	0	0
	no cut		35	1.5873	3.84615	0
	no cut		42	1.5873	3.84615	0
	100		49	1.5873	7.69231	4.34783
Exp 2	60		56	14.2857	26.9231	13.0435
	89		63	26.9841	46.1538	17.3913
	98		70	39.6825	61.5385	26.087
	100		77	47.619	69.2308	30.4348
	147		84	58.7302	73.0769	34.7826
Exp 3	35		91	68.254	76.9231	39.1304
	105		98	76.1905	80.7692	43.4783
	105		105	82.5397	80.7692	60.8696
	70		112	88.8889	80.7692	69.5652
	91		119	88.8889	80.7692	69.5652
	84		126	88.8889	80.7692	69.5652
Exp 4	105		133	90.4762	80.7692	73.913
	112		140	90.4762	80.7692	73.913
	70		147	92.0635	84.6154	73.913
	70		154	92.0635	88.4615	73.913
	91		161	92.0635	88.4615	86.9565
	no cut		168	92.0635	88.4615	86.9565
	61		175	92.0635	88.4615	86.9565
Exp 5	110		182	93.6508	88.4615	86.9565
	112		189	93.6508	88.4615	91.3043
	112		196	93.6508	88.4615	91.3043
	60		203	93.6508	88.4615	91.3043
	77		210	93.6508	88.4615	91.3043
	84		217	93.6508	88.4615	91.3043
	91		224	93.6508	88.4615	91.3043
Exp 6	56		231	93.6508	88.4615	91.3043
	56		238	93.6508	88.4615	91.3043
	80		245	93.6508	88.4615	91.3043
	84		252	93.6508	88.4615	91.3043
	63		259	93.6508	88.4615	91.3043
	98		266	93.6508	88.4615	91.3043
	77		273	93.6508	88.4615	91.3043
Exp 7	182		280	93.6508	88.4615	91.3043
	77		287	93.6508	88.4615	91.3043
	84		294	93.6508	88.4615	91.3043
	63
	63
	61
	91
Exp 8	63
	98
	70
	70
	56
Exp 9	84
	91
	87
	70
	no cut
	63
Exp 10	113
	126
	63
	70
	77
VTA1 KO (32)
Exp 1	77
Exp 2	49
	56
Exp 3	77
	70
	no cut
Exp 4	60
	98
	146
	no cut
Exp 5	91
	35
	62
Exp 6	70
	no cut
	70
	56
	63
Exp 7	84
	no cut
	91
	48
	no cut
	41
	76
Ex 8	56
	56
	84
	no cut
	59
	70
	63
	62
VTA1 KO + VTA1 (23 cells)
Exp 1	56
	49
	75
	105
	160
	105
	160
Exp 2	56
	no cut
	no cut
Exp 3	160
	90
	83
	107
	110
	104
Ex 4	133
	98
	189
	112
	63
	70
	70

## Sheet: Fig 4C
	Exp 1			Exp 2			Total
	Number of cells	Intercellular bridges	DNA Bridges	Number of cells	Intercellular bridges	DNA Bridges	Number of cells	Intercellular bridges	DNA Bridges	% of Intercellular bridges with DNA bridge
WT	354	10	1	300	30	2	654	40	3	7.5
VTA1 KO	185	20	3	269	24	5	454	44	8	18.1818
VTA1 KO+ VTA1	215	9	1	569	33	3	784	42	4	9.52381

## Sheet: Fig S1B
	Number of cells	Number of Multinucliated cells	% of Multinucliated cells
WT	654	10	1.52905
VPS4A KO	634	14	2.2082
VTA1 KO	454	15	3.30396
	Number of cells	Intercellular bridges	DNA Bridges	% of Intercellular bridges with DNA bridge
WT	654	40	3	7.5
VPS4A KO	634	32	1	3.125

## Sheet: Fig S1C
WT transfected with Tub mCh (6 cells)			Percentage of cell that completed abscission at the indicated time
	84		time	tub mch	tub GFP
	62		0	0	0
	62		7	0	0
	91		14	0	0
	97		21	0	0
	no cut
WT transfected with Tub GFP (7 cells)	Time (minutes)		28	0	0
	87		35	0	0
	68
	65		42	0	0
	78		49	0	14.2857
	119		56	0	14.2857
	50		63	33.3333	14.2857
	no cut		70	33.3333	42.8571
			77	33.3333	42.8571
			84	50	57.1429
			91	66.6667	71.4286
			98	83.3333	71.4286
			105	83.3333	71.4286
			112	83.3333	71.4286
			119	83.3333	85.7143
			126	83.3333	85.7143
			133	83.3333	85.7143
			140	83.3333	85.7143
			147	83.3333	85.7143
			154	83.3333	85.7143
			161	83.3333	85.7143
			168	83.3333	85.7143
			175	83.3333	85.7143
			182	83.3333	85.7143
			189	83.3333	85.7143
			196	83.3333	85.7143
			203	83.3333	85.7143
			210	83.3333	85.7143
			217	83.3333	85.7143
			224	83.3333	85.7143
			231	83.3333	85.7143
			238	83.3333	85.7143
			245	83.3333	85.7143
			252	83.3333	85.7143
			259	83.3333	85.7143
			266	83.3333	85.7143
			273	83.3333	85.7143
			280	83.3333	85.7143

## Sheet: Fig S1F
	pmole	Densitometry
VPS4A GFP	0.343	9720.81
	0.17164	6224.91
	0.08568	1773.79
	0.04284	699.799
	pmole	Densitometry
VPS4B GFP	5.4572	18357
	2.7272	10265.1
	1.35436	4429.55
	0.65492	1419.82
VPS4A		5631.33
VPS4B		3144.38

## Sheet: Fig S4 F, G
IST1 Intensity at bridge			AuroraB Intensity at bridge				AuroraB phos. Intensity at bridge
WT			WT Early			WT Early
Exp 1	6860.84		Exp 1	891810		Exp 1	27306
	251538			1265360			147211
	131565			1151592			247103
	204083			3302778			310625
	157527			232856			1.22552e+06
	301288		Exp 2	4092647			639199
	484608			2.31217e+06			92890
	512279			3095680			364802
	931105			2258069			456048
	754654			1726700		Exp 2	1.06179e+06
	719576			1905683			291513
	1223255			1061455			242578
	931752			219887			1.10853e+06
Exp 2	10316.9			343460			658445
	229509			453247			825568
	241428		VTA1 KO Early				522191
	184511		Exp 1	543720			264210
	401741			970004			623853
	541278			1.64673e+06		VTA1 KO Early	908817
	554920			485216		Exp 1	715402
	575746			2.22051e+06			708442
	660547			829764			1.16364e+06
	669469			824209			655791
	825137			737834			1068076
	1163357			948141			1.13012e+06
	884995		Exp 2	1.22582e+06			127102
	750051			1.0745e+06			500641
	1069089			2.41238e+06			899369
	890797			8741			152850
	769542			536426			349759
VTA1 KO				555498		Exp 2	628895
Exp 1	72778.8			452678			209136
	640324			739661			740991
	943598			1.76055e+06			730613
	1178833			765085			812650
	10960.2			582832			633424
	1302445			715016		WT Late
	573120			532528		Exp 1	1.3232e+06
	546357		WT Late				107108
	26501.2		Exp 1	405597			224238
	144864			87731			84563
	276091			209158			103160
	307081			1061718			326746
	1052250			3.24045e+06			658321
Exp 2	857680			171952			39988
	1302103			174112			419807
	1426792			326784			120817
	687531			359805		Exp 2	242533
	688547			387160			223157
	23176			1308844			1.10713e+06
	366412			1309242			528032
	1221835		Exp 2	117653			558921
	13281.2			168616			451107
	175550			1393093			371236
	529593			2.35488e+06			336151
	932740			692749			31356
	730746			805528		VTA1 KO Late	148634
	14986.1			827912		Exp 1	148256
	1219848			3.70612e+06			831493
	795172			521953			612116
	86342			318120			797216
	1256346			3.75067e+06			17861.4
	1059077		VTA1 KO Late				66101.8
	700675		Exp 1	673934			179349
	523560			914171			573884
	354184			965083			156151
	272224			4.01192e+06			641371
				533346			475459
				547536			915031
				628825			1.197e+06
			Exp 2	2.81392e+06			1.07765e+06
				1.61421e+06			583481
				230812			355473
				461416			647015
				2.6609e+06		Exp 2	409093
				1.05617e+06			860293
				526215			66723
				654078			265661
				993512			450642
				658630			558344
				630340			449657
							286644
							14418
							219145
							77840.8
							1.0745e+06
							923145
							1.01247e+06
							971708
							23215.5
