# Supplementary material for: The human AAA-ATPase VPS4A isoform and its co-factor VTA1 have a unique function in regulating mammalian cytokinesis abscission
Source: PLoS Biol. 2024 Apr 30;22(4):e3002327. doi: 10.1371/journal.pbio.3002327 (PMC11086821; doi:10.1371/journal.pbio.3002327)
Supplement: S2 Data — (XLSX) [file pbio.3002327.s009.xlsx]

## Sheet: WT 
WT Early
	Area (uM^2)	localizations normalized	abscission stage	Density (localization/area)
Exp 1	0.63	0.130694	early	0.207451
	0.6	0.225157	early	0.375261
Exp 2	0.34	0.222475	early	0.654337
	0.44	0.332943	early	0.756688
	0.59	0.514248	early	0.871607
	0.71	0.707054	early	0.995851
Exp 3	0.87	0.578657	early	0.665122
	0.49	0.325863	early	0.665026
	0.92	0.480965	early	0.522788
	0.73	0.317696	early	0.4352
	0.71	0.4063	early	0.572253
Exp 4	0.27	0.256838	early	0.951253
	0.43	0.191733	early	0.445891
	0.44	0.459407	early	1.04411
	0.87	0.284366	early	0.326857
	1.61	0.399109	early	0.247894
Exp 5	0.28	0.101635	early	0.362984
	0.25	0.128707	early	0.51483
	0.61	0.234685	early	0.38473
	0.25	0.179433	early	0.717731
	0.33	0.134713	early	0.408222
	0.49	0.415134	early	0.847213
	0.44	0.217962	early	0.495368
	0.49	0.231174	early	0.471784
	0.88	0.233022	early	0.264798
	0.75	0.337614	early	0.450152
WT Late
Exp 1	0.94	0.412177	late	0.438487
	1.68	0.259985	late	0.154753
	0.92	0.403708	late	0.438813
	1.9	1	late	0.526316
Exp 2	1.08	0.733133	late	0.678827
	1.15	0.643762	late	0.559793
	0.75	0.28606	late	0.381413
	1.51	0.884184	late	0.585553
Exp 3	0.87	0.515842	late	0.592922
	2.01	0.766057	late	0.381123
	1.41	0.52585	late	0.372944
	0.85	0.532666	late	0.626666
	1.21	0.497175	late	0.410889
	1.42	1	late	0.704225
Exp 4	2.08	0.483527	late	0.232465
	0.65	0.358997	late	0.552303
	1.91	0.518745	late	0.271594
	1.29	0.448659	late	0.347797
Exp 5	0.97	0.253996	late	0.261852
	1.07	0.425945	late	0.398079
	0.82	0.39952	late	0.487219
	0.96	0.300748	late	0.31328
	1.14	0.433152	late	0.379958

## Sheet: VPS4A KO 
VPS4A KO Early
	Area (uM^2)	localizations normalized	abscission stage	Density (localization/area)
Exp 1	0.78	0.344575	early	0.441763
	0.68	0.203057	early	0.298613
	0.67	0.334553	early	0.499332
Exp 2	0.64	0.40063	early	0.625984
	0.44	0.265695	early	0.603852
	0.44	0.43191	early	0.981613
	0.58	0.609259	early	1.05045
	0.52	0.388543	early	0.747198
Exp 3	0.57	0.598182	early	1.04944
	0.64	0.465799	early	0.727811
	0.45	0.371485	early	0.825522
	0.66	0.608805	early	0.922432
	0.45	0.459474	early	1.02105
Exp 4	0.51	0.325439	early	0.638116
	0.67	0.618369	early	0.922939
	0.81	0.390894	early	0.482585
	0.69	0.604562	early	0.876176
	0.67	0.568732	early	0.848854
	0.57	0.578869	early	1.01556
Exp 5	0.48	0.280329	early	0.584019
	0.62	0.356463	early	0.57494
	0.94	0.706181	early	0.751257
VPS4A KO Late
Exp 1	1.19	0.438036	late	0.368097
	0.54	0.204811	late	0.379279
	1.41	0.469657	late	0.33309
	1.4	0.467352	late	0.333823
	1.47	0.345628	late	0.235121
Exp 2	1.35	0.856567	late	0.634494
	1.43	0.976046	late	0.682549
	1	0.740825	late	0.740825
	1.07	0.724416	late	0.677024
	1.48	0.97546	late	0.659094
	1.48	1	late	0.675676
	1.49	0.986814	late	0.662291
	0.92	0.638488	late	0.694009
	0.89	0.565526	late	0.635423
Exp 3	0.73	0.503316	late	0.689474
	0.67	0.448054	late	0.668737
	1.05	0.437677	late	0.416835
	1.17	0.784846	late	0.670808
	0.97	0.65326	late	0.673464
Exp 4	1.34	0.349384	late	0.260734
	1.35	0.291532	late	0.21595
	0.59	0.359521	late	0.609358
	1.1	0.561304	late	0.510276
	1.11	0.889714	late	0.801544
	1.38	0.741414	late	0.537256
	1.13	0.854758	late	0.756423
	1.14	0.75426	late	0.661632
Exp 5	0.94	0.666636	late	0.709187
	0.94	0.815393	late	0.86744
	1.05	0.699436	late	0.66613
	0.92	0.824725	late	0.89644
	1.35	1	late	0.740741
	1.29	0.695463	late	0.539119

## Sheet: VPS4B KO
VPS4B KO Early
	Area (uM^2)	localizations normalized	abscission stage	Density (localization/area)
Exp 1	0.63	0.391531	early	0.621478
	1.28	0.543824	early	0.424862
	0.8	0.318517	early	0.398146
	0.71	0.355299	early	0.500422
Exp 2	0.85	0.477181	early	0.56139
	0.64	0.368837	early	0.576309
	0.88	0.485239	early	0.551408
	0.89	0.560032	early	0.62925
	0.9	0.561497	early	0.623886
Exp 3	0.44	0.438229	early	0.995975
	0.52	0.541508	early	1.04136
	0.86	0.570797	early	0.663717
	0.68	0.511482	early	0.75218
Exp 4	0.91	0.358123	early	0.393542
	0.54	0.218736	early	0.405067
	0.57	0.200996	early	0.352625
	0.72	0.375076	early	0.52094
Exp 5	1.33	0.641597	early	0.482403
	0.52	0.454218	early	0.873496
	0.52	0.206135	early	0.396414
VPS4B KO Late
Exp 1	0.86	0.509897	late	0.592904
	0.83	0.527587	late	0.635647
	0.95	0.471711	late	0.496538
	1.34	0.616136	late	0.459803
Exp 2	1.11	0.615999	late	0.554954
	1.7	0.987766	late	0.581039
	1.51	0.80441	late	0.532722
	1.11	0.556003	late	0.500904
Exp 3	1.31	0.799153	late	0.61004
	0.88	0.595849	late	0.677101
	0.65	0.533771	late	0.821187
	1.17	0.613349	late	0.52423
Exp 4	1.27	0.446649	late	0.351692
	0.52	0.280958	late	0.540303
	0.86	0.296164	late	0.344376
	2.02	1	late	0.49505
	1.61	0.889627	late	0.552563
	1.08	0.588307	late	0.544729
	1.82	0.448921	late	0.24666
Exp 5	2.29	0.997783	late	0.435713
	1.71	0.71616	late	0.418807
	1.09	0.403308	late	0.370007
